# Supplementary material for: Comparative genomic and resistance characterization of ST2 and ST164 carbapenem-resistant Acinetobacter baumannii from hospital environments and clinical specimens
Source: Microb Genom. 2026 Apr 8;12(4):001679. doi: 10.1099/mgen.0.001679 (PMC13293321; doi:10.1099/mgen.0.001679)
Supplement: Uncited Supplementary Material 1. [file mgen-12-01679-s001.xlsx]

## Sheet: Table S1
Table S1. Whole genome sequence information of 126 CRAB isolates
Strain No.	Biosample_accession	K locus	OC locus	ST_pas	ST_oxf	Genome length	No. contigs	Average contig length	N50	GC content
24AB010	SAMN54165518	KL3	OCL1	2	195	4019195	75	53589	157907	0.388
24AB011	SAMN54165519	KL160	OCL1	2	540	4035337	54	74728	170477	0.39
24AB013	SAMN54165521	KL47	OCL5	164	1418	3839119	53	72436	131129	0.389
24AB014	SAMN54165522	KL47	OCL5	164	1418	3843505	59	65144	123040	0.389
24AB015	SAMN54165523	KL47	OCL5	164	1418	3835786	52	73765	129164	0.389
24AB016	SAMN54165524	KL47	OCL5	164	1418	3839621	55	69811	129164	0.389
24AB017	SAMN54165525	KL3	OCL1	2	195	3974693	78	50957	157871	0.389
24AB023	SAMN54165531	KL160	OCL1	2	540	4123850	65	63443	164000	0.389
24AB027	SAMN54165535	KL160	OCL1	2	540	3986048	52	76654	176498	0.39
24AB028	SAMN54165536	KL160	OCL1	2	540	3984341	49	81313	192586	0.39
24AB029	SAMN54165537	KL160	OCL1	2	540	3985945	48	83040	192586	0.39
24AB030	SAMN54165538	KL160	OCL1	2	540	3981322	51	78065	192586	0.39
24AB031	SAMN54165539	KL160	OCL1	2	540	3981025	46	86544	192586	0.39
24AB032	SAMN54165540	KL160	OCL1	2	540	3984748	46	86624	192586	0.39
24AB033	SAMN54165541	KL101	OCL1	2	1791	4032932	71	56801	157723	0.388
24AB036	SAMN54165544	KL47	OCL5	164	1418	3817165	65	58725	117411	0.389
24AB039	SAMN54165547	KL9	OCL1	2	369	4000335	57	70181	164819	0.388
24AB045	SAMN54165553	KL3	OCL1	2	195	4011285	81	49522	139897	0.388
24AB054	SAMN54165562	KL9	OCL1	2	369	3938731	55	71613	186316	0.388
24AB056	SAMN54165564	KL47	OCL5	164	1418	3768479	50	75369	131129	0.389
24AB059	SAMN54165567	KL9	OCL1	2	369	3997577	56	71385	191646	0.388
24AB060	SAMN54165568	KL9	OCL1	2	369	3999262	54	74060	191646	0.388
24AB063	SAMN54165571	KL3	OCL1	2	195	3990890	73	54669	162108	0.388
24AB067	SAMN54165575	KL81	OCL6	412	3609	3735480	42	88940	197163	0.389
24AB071	SAMN54165579	KL77	OCL1	2	136	3944135	51	77335	162144	0.388
24AB076	SAMN54165584	KL3	OCL1	2	195	4068889	60	67814	162501	0.389
24AB077	SAMN54165585	KL160	OCL1	2	540	4014559	79	50817	156012	0.388
24AB079	SAMN54165587	KL9	OCL1	2	369	4000636	58	68976	164819	0.388
24AB081	SAMN54165588	KL3	OCL1	2	195	4004944	79	50695	127006	0.388
24AB087	SAMN54165594	KL9	OCL1	2	369	3996725	57	70117	191646	0.388
24AB088	SAMN54165595	KL9	OCL1	2	369	3996083	58	68897	191646	0.388
24AB089	SAMN54165596	KL9	OCL1	2	369	3996645	57	70116	164819	0.388
CRAB24002	SAMN54165599	KL3	OCL1	2	195	4010859	81	49516	157883	0.388
CRAB24004	SAMN54165600	KL3	OCL1	2	195	4040994	82	49280	158547	0.388
CRAB24007	SAMN54165601	KL47	OCL5	164	1418	3843877	36	68640	129140	0.389
CRAB24008	SAMN54165602	KL47	OCL5	164	1418	3844789	57	67452	130967	0.389
CRAB24009	SAMN54165603	KL3	OCL1	2	195	4010075	114	35176	162120	0.389
CRAB24010	SAMN54165604	KL3	OCL1	2	195	3922229	75	52296	162120	0.389
CRAB24011	SAMN54165605	KL160	OCL1	2	540	4045451	56	72240	163976	0.39
CRAB24012	SAMN54165606	KL47	OCL5	164	1418	3852242	62	62132	129140	0.389
CRAB24013	SAMN54165607	KL14	OCL1	2	1968	3871283	98	39502	113804	0.389
CRAB24014	SAMN54165608	KL47	OCL5	164	1418	3870876	75	51611	115399	0.389
CRAB24015	SAMN54165609	KL3	OCL1	2	195	3989320	73	54648	142280	0.388
CRAB24016	SAMN54165610	KL160	OCL1	2	540	4106452	89	46139	157968	0.391
CRAB24017	SAMN54165611	KL160	OCL1	2	540	3890017	59	65932	170699	0.389
CRAB24018	SAMN54165612	KL3	OCL1	2	195	3966111	71	55860	139566	0.388
CRAB24019	SAMN54165613	KL3	OCL1	2	195	4010322	82	48906	158564	0.388
CRAB24020	SAMN54165614	KL3	OCL1	2	195	3989613	62	64348	162696	0.39
CRAB24021	SAMN54165615	KL3	OCL1	2	195	3988828	81	49244	157883	0.389
CRAB24022	SAMN54165616	KL47	OCL5	164	1418	3836915	57	67314	133280	0.389
CRAB24023	SAMN54165617	KL3	OCL1	2	195	3929279	73	53825	162120	0.389
CRAB24026	SAMN54165618	KL2	OCL1	2	Novel	3740165	59	63392	128215	0.39
CRAB24027	SAMN54165619	KL2	OCL1	2	Novel	3740840	59	63404	129484	0.39
CRAB24028	SAMN54165620	KL2	OCL1	2	208	3967350	62	63989	172486	0.39
CRAB24029	SAMN54165621	KL47	OCL5	164	1418	3848285	60	64138	126295	0.389
CRAB24031	SAMN54165622	KL160	OCL1	2	540	4039823	70	57711	148070	0.39
CRAB24032	SAMN54165623	KL3	OCL1	2	195	3956040	74	53460	162120	0.389
CRAB24033	SAMN54165624	KL3	OCL1	2	195	3978716	85	46808	158547	0.39
CRAB24034	SAMN54165625	KL160	OCL1	2	540	3945488	57	69219	163265	0.39
CRAB24035	SAMN54165626	KL3	OCL1	2	195	4017109	72	55793	157883	0.388
CRAB24036	SAMN54165627	KL3	OCL1	2	195	4023411	76	52939	157883	0.388
CRAB24037	SAMN54165628	KL3	OCL1	2	195	4034571	75	53794	162120	0.39
CRAB24038	SAMN54165629	KL3	OCL1	2	195	3944307	74	53301	162120	0.388
CRAB24039	SAMN54165630	KL47	OCL5	164	1418	3871164	66	58654	131106	0.389
CRAB24040	SAMN54165631	KL9	OCL1	2	369	3982657	61	65289	152043	0.388
CRAB24043	SAMN54165632	KL160	OCL1	2	540	4121979	63	65428	160126	0.389
CRAB24044	SAMN54165633	KL7	OCL1	2	208	4043181	68	59458	136327	0.389
CRAB24045	SAMN54165634	KL3	OCL1	2	195	3969576	71	55909	162120	0.389
CRAB24046	SAMN54165635	KL3	OCL1	2	195	4071743	63	64630	157884	0.389
CRAB24047	SAMN54165636	KL3	OCL1	2	195	3915678	56	69922	169172	0.389
CRAB24048	SAMN54165637	KL14	OCL1	2	1968	3838475	85	45158	113804	0.389
CRAB24049	SAMN54165638	KL14	OCL1	2	1968	3831627	86	44553	110139	0.389
CRAB24050	SAMN54165639	KL14	OCL1	2	1968	3974852	60	66247	162111	0.388
CRAB24051	SAMN54165640	KL101	OCL1	2	1791	3978018	77	51662	162120	0.389
CRAB24052	SAMN54165641	KL3	OCL1	2	195	4066097	61	66657	157884	0.389
CRAB24053	SAMN54165642	KL47	OCL5	164	1418	3847069	60	64117	126294	0.389
CRAB24056	SAMN54165643	KL3	OCL1	2	195	3978160	70	56830	162120	0.39
CRAB24057	SAMN54165644	KL160	OCL1	2	540	3955445	67	59036	182205	0.388
CRAB24058	SAMN54165645	KL3	OCL1	2	195	3966075	74	53595	136652	0.388
CRAB24059	SAMN54165646	KL3	OCL1	2	195	3966325	73	54333	162120	0.389
CRAB24060	SAMN54165647	KL9	OCL1	2	369	3943651	61	64650	164795	0.388
CRAB24061	SAMN54165648	KL2	OCL1	2	208	3995943	72	55499	133656	0.39
CRAB24062	SAMN54165649	KL3	OCL1	2	195	4028124	82	49123	158547	0.388
CRAB24063	SAMN54165650	KL3	OCL1	2	195	3926075	67	58598	162120	0.389
CRAB24064	SAMN54165651	KL14	OCL1	2	1968	3828816	85	45044	115974	0.389
CRAB24065	SAMN54165652	KL14	OCL1	2	1968	3826469	83	46102	115974	0.389
CRAB24066	SAMN54165653	KL14	OCL1	2	1968	3828502	77	49720	115977	0.389
CRAB24067	SAMN54165654	KL47	OCL5	164	1418	3829251	55	69622	125178	0.389
CRAB24068	SAMN54165655	KL3	OCL1	2	195	4004595	99	40450	72340	0.389
CRAB24069	SAMN54165656	KL47	OCL5	164	1418	3836169	51	75219	131091	0.389
CRAB24070	SAMN54165657	KL49	OCL1	2	369	3936324	59	66717	131035	0.388
CRAB24071	SAMN54165658	KL3	OCL1	2	195	3933874	73	53888	135869	0.389
CRAB24072	SAMN54165659	KL160	OCL1	2	540	4119307	70	58847	163976	0.389
CRAB24073	SAMN54165660	KL2	OCL1	2	208	3922973	59	66491	168209	0.389
CRAB24074	SAMN54165661	KL14	OCL1	2	1968	3828789	80	47859	115974	0.389
CRAB24075	SAMN54165662	KL14	OCL1	2	1968	3832169	82	46733	113804	0.389
CRAB24076	SAMN54165663	KL160	OCL1	2	540	4101381	64	64084	147592	0.389
CRAB24077	SAMN54165664	KL3	OCL1	2	195	3966221	72	55086	155481	0.389
CRAB24078	SAMN54165665	KL3	OCL1	2	195	4029182	77	52327	157883	0.388
CRAB24081	SAMN54165666	KL160	OCL1	2	540	4039090	65	62139	163976	0.39
CRAB24082	SAMN54165667	KL160	OCL1	2	540	4008988	58	69120	162123	0.39
CRAB24083	SAMN54165668	KL160	OCL1	2	540	4006970	59	67914	162123	0.39
CRAB24085	SAMN54165669	KL3	OCL1	2	195	3980789	77	51698	158647	0.389
CRAB24086	SAMN54165670	KL160	OCL1	2	540	4034978	61	66147	162123	0.39
CRAB24087	SAMN54165671	KL3	OCL1	2	195	3988297	76	52477	162120	0.39
CRAB24088	SAMN54165672	KL47	OCL5	164	1418	3834425	53	72347	152591	0.389
CRAB24089	SAMN54165673	KL9	OCL1	2	369	3995591	59	67721	164819	0.388
CRAB24090	SAMN54165674	KL14	OCL1	2	1968	3828277	83	46123	113828	0.389
CRAB24091	SAMN54165675	KL14	OCL1	2	1968	3833462	82	46749	115998	0.389
CRAB24092	SAMN54165676	KL47	OCL5	164	1418	3835225	55	69731	129164	0.389
CRAB24093	SAMN54165677	KL14	OCL1	2	1968	3830906	80	47886	116001	0.389
CRAB24094	SAMN54165678	KL3	OCL1	2	195	4070336	61	66726	162501	0.389
CRAB24095	SAMN54165679	KL9	OCL1	2	369	3997002	56	71375	191622	0.388
CRAB24096	SAMN54165680	KL3	OCL1	2	195	3889704	73	53283	157907	0.389
CRAB24097	SAMN54165681	KL2	OCL1	2	208	3965034	54	73426	147960	0.389
CRAB24098	SAMN54165682	KL160	OCL1	2	540	4034157	51	79101	178321	0.389
CRAB24099	SAMN54165683	KL9	OCL1	2	369	3995582	56	71349	191646	0.388
CRAB24100	SAMN54165684	KL2	OCL1	2	208	3941928	62	63579	129762	0.389
CRAB24101	SAMN54165685	KL9	OCL1	2	369	3999061	56	71411	191646	0.388
CRAB24102	SAMN54165686	KL160	OCL1	2	540	4025541	60	67092	149402	0.389
CRAB24103	SAMN54165687	KL2	OCL1	2	208	4021066	57	70545	147345	0.39
CRAB24104	SAMN54165688	KL101	OCL1	2	1791	4018574	61	65878	149052	0.389
CRAB24105	SAMN54165689	KL47	OCL5	164	1418	3822516	54	70787	126320	0.389
CRAB24106	SAMN54165690	KL160	OCL1	2	540	4024304	57	70601	156090	0.389
CRAB24107	SAMN54165691	KL7	OCL1	2	208	4078629	52	78435	154200	0.388
CRAB24108	SAMN54165692	KL7	OCL1	2	208	4012741	58	69185	162128	0.388

## Sheet: Table S2
Table S2. Distribution of ST_Pasteur in CRAB isolates from clinical and hospital environmental samples
ST_Pasteur	Environmental isolates (n=29)	Clinical isolates (n=94)	χ 2	P value
ST2	22	81	1.055	0.304
ST164	6	13	0.36	0.549
ST412	1	0	-	0.236
Isolates from HCW (n=3) were excluded from statistical comparison due to small sample size. Fisher's exact test was used for groups with expected counts < 1 (e.g., ST412); thus, chi-square values are not provided for these specific comparisons.

## Sheet: Table S3
Table S3. Distribution of ST_Oxford in CRAB isolates from clinical and hospital environmental samples
ST_Oxford	Environmental isolates (n=29)	Clinical isolates (n=94)	χ 2	P value
ST195	6	34	2.42	0.12
ST540	8	15	1.971	0.16
ST1418	6	13	0.36	0.549
ST1968	0	12	2.781	0.095
ST208	0	9	1.75	0.186
ST369	7	7	4.578	0.032
ST1791	0	2	-	1
ST136	1	0	-	0.236
ST3609	1	0	-	0.236
ST_novel	0	2	-	1
Isolates from HCW (n=3) were excluded from statistical comparison due to small sample size. Fisher's exact test was used for groups with expected counts < 1 (e.g., ST1791, ST136, ST3609 and ST_Novel); thus, chi-square values are not provided for these specific comparisons.

## Sheet: Table S4
Table S4. The antibiotic resistance patterns of the ST2pas CRAB isolates from clinical and hospital environmental samples
Categories of Antibiotics		Antibiotics	Environmental isolates (n=22)		Clinical isolates (n=81)		χ 2	P value
			Number of drug resistances	%R	Number of drug resistances	%R
β-lactams	Penicillins	Piperacillin/Tazobactam	22	1	80	0.987654	-	1.000
		Ampicillin/Sulbactam	19	0.863636	80	0.987654	-	0.03
	Cephalosporins	Cefoperazone/Sulbactam	7	0.318182	52	0.641975	7.413	0.006
		Cefotaxime	22	1	81	1	/	/
		Ceftazidime	22	1	81	1	/	/
		Cefepime	16	0.727273	48	0.592593	1.334	0.248
	Carbapenems	Imipenem	22	1	79	0.975309	-	1.000
		Meropenem	22	1	81	1	/	/
Aminoglycosides		Amikacin	21	0.954545	74	0.91358	0.035	0.851
		Gentamicin	22	1	79	0.975309	-	1.000
Quinolone		Ciprofloxacin	22	1	81	1	/	/
		Levofloxacin	14	0.636364	76	0.938272	11.693	＜0.001
Folate inhibitors		Trimethoprim/Sulfamethoxazole	15	0.681818	48	0.592593	0.58	0.446
Tetracycline		Minocycline	3	0.136364	26	0.320988	2.915	0.088
		Tigacycline	0	0	0	0	/	/
Polymyxins		Polymyxin B	0	0	0	0	/	/
Isolates from ST412pas (n=1) and ST164pas (n=19) were excluded from statistical comparison due to small sample size. Fisher's exact test was used for groups with expected counts < 1 (e.g., Imipenem); thus, chi-square values are not provided for these specific comparisons. And statistical analysis was not performed for Cefotaxime, Ceftazidime, Meropenem, Ciprofloxacin,Tigacycline, and Polymyxin B …

## Sheet: Table S5
Table S5. Distribution of antimicrobial resistance genes in ST2pas CRAB isolates from clinical and hospital environmental samples
Antimicrobial resistance genes	Environmental isolates (n=22)	Clinical isolates (n=81)	χ 2	P value
aac(3)-Ia	0	6	0.644	0.422
ant(3'')-Ia	0	4	-	0.575
aph(3')-Ia	11	51	1.213	0.271
aph(3'')-Ib	22	81	/	/
aph(6)-Id	22	81	/	/
armA	15	63	0.867	0.352
blaADC-25	22	81	/	/
blaOXA-23	22	81	/	/
blaOXA-66	22	81	/	/
blaTEM-1D	7	63	16.784	＜0.001
catB8	2	14	0.371	0.543
erm(C)	0	5	0.404	0.525
mph(E)	13	63	3.123	0.077
msr(E)	13	63	3.123	0.077
sul1	2	15	0.537	0.464
sul2	8	22	0.71	0.399
tet(B)	22	81	/	/
tet(K)	0	1	-	1
Isolates from ST412pas (n=1) and ST164pas (n=19) were excluded from statistical comparison due to small sample size. Fisher's exact test was used for groups with expected counts < 1 (e.g., ant(3'')-Ia); thus, chi-square values are not provided for these specific comparisons. Statistical analysis was not performed for certain genes (e.g., aph(3'')-Ib) as the prevalence was identical.

## Sheet: Table S6
Table S6. Distribution of virulence genes in ST2pas CRAB isolates from clinical and hospital environmental samples
Classification		Virulence gene	Environmental isolates (n=22)	Clinical isolates (n=81)	χ 2	P value
Adherence		ompA	22	81	/	/
		fimT	22	81	/	/
		fimU	22	81	/	/
		fimV	22	81	/	/
		gspO/pilD	22	81	/	/
		hmw1B	0	1	-	1.000
		hmw2B	0	1	-	1.000
		hmw2C	0	1	-	1.000
		pilA	22	81	/	/
		pilB	22	81	/	/
		pilC	22	81	/	/
		pilE	22	81	/	/
		pilF	22	81	/	/
		pilG	22	81	/	/
		pilH	22	81	/	/
		pilI	22	81	/	/
		pilJ	22	81	/	/
		pilM	22	81	/	/
		pilN	22	81	/	/
		pilO	22	81	/	/
		pilP	22	81	/	/
		pilQ	22	81	/	/
		pilR	22	81	/	/
		pilS	22	81	/	/
		pilT	22	81	/	/
		pilU	22	81	/	/
		pilV	22	81	/	/
		pilW	22	81	/	/
		pilX	22	81	/	/
		pilY1	22	81	/	/
		tsaP	22	80	-	1.000
Biofilm formation	AdeFGH efflux pump	abaR	22	81	/	/
		adeF	22	81	/	/
		adeG	22	81	/	/
		adeH	22	81	/	/
	Bap	bap	22	80	-	1.000
	Csu fimbriae	csuA	22	77	-	0.575
		csuA/B	22	77	-	0.575
		csuB	22	77	-	0.575
		csuC	22	77	-	0.575
		csuD	22	76	0.404	0.525
		csuE	22	76	0.404	0.525
	PNAG	pgaA	22	81	/	/
		pgaB	22	81	/	/
		pgaC	22	81	/	/
		pgaD	22	81	/	/
Enzyme	Phospholipase C	plc1	22	81	/	/
		plc2	22	81	/	/
	Phospholipase D	plcD	22	81	/	/
Immune evasion	Immune evasion	lpsB	22	81	/	/
		lpxA	22	81	/	/
		lpxB	22	81	/	/
		lpxC	22	81	/	/
		lpxD	22	81	/	/
		lpxL	22	81	/	/
		galE	22	81	/	/
		galU	22	81	/	/
		licB	0	1	-	1.000
		licC	0	1	-	1.000
		licD	0	1	-	1.000
		pgi	22	81	/	/
		lpxM	22	81	/	/
		pseB	1	8	0.129	0.719
		pseC	1	8	0.129	0.719
		pseF	1	8	0.129	0.719
		pseG	1	8	0.129	0.719
		pseH	1	8	0.129	0.719
		pseI	1	8	0.129	0.719
		tviB	2	12	0.118	0.731
		ACICU_RS00395	22	69	2.39	0.122
		ACICU_RS00400	22	69	2.39	0.122
		ACICU_RS00405	22	69	2.39	0.122
		ACICU_RS00445	0	8	1.179	0.278
		ACICU_RS00450	0	8	1.179	0.278
		ACICU_RS00455*	8	24	0.366	0.545
		ACICU_RS00460	0	8	1.179	0.278
		ACICU_RS00465	0	8	1.179	0.278
		ACICU_RS00470*	1	20	3.174	0.075
		ACICU_RS00475	15	74	6.062	0.014
		ACICU_RS00485	22	81	/	/
		ACICU_RS00500	22	81	/	/
		ACICU_RS04565	22	81	/	/
		ACICU_RS04570	15	63	0.867	0.352
		ACICU_RS04575	15	63	0.867	0.352
		ACICU_RS04580	15	64	1.136	0.287
		ACICU_RS04585	15	64	1.136	0.287
		ACICU_RS04590	15	64	1.136	0.287
		ACICU_RS04595	15	63	0.867	0.352
		ACICU_RS04605	15	63	0.867	0.352
		ACICU_RS04610	22	81	/	/
		ACICU_RS16840	22	81	/	/
Iron uptake	Acinetobactin	barA	22	81	/	/
		barB	22	81	/	/
		basA	22	81	/	/
		basB	22	81	/	/
		basC	22	81	/	/
		basD	22	81	/	/
		basF	22	81	/	/
		basG	22	81	/	/
		basH	22	81	/	/
		basI	22	81	/	/
		basJ	22	81	/	/
		bauA	22	81	/	/
		bauB	22	81	/	/
		bauC	22	81	/	/
		bauD	22	81	/	/
		bauE	22	81	/	/
		bauF	22	81	/	/
		entE	22	81	/	/
	hemO elaster	hemO	15	63	0.867	0.352
Regulation	Quorum sensing	abaI	22	81	/	/
	bfmRS	bfmR	22	81	/	/
		bfmS	22	81	/	/
Serum resistance	phpG	pbpG	22	81	/	/
Secretion System	T6SS	clpV/tssH	22	70	2.073	0.15
		hcp/tssD	22	70	2.073	0.15
		tagX	22	72	1.466	0.226
		tssA	22	80	-	1.000
		tssB	22	72	1.466	0.226
		tssC	22	70	2.073	0.15
		tssE	22	70	2.073	0.15
		tssF	21	68	1.093	0.296
		tssG	22	70	2.073	0.15
		tssK	22	72	1.466	0.226
		tssL	22	70	2.073	0.15
		tssM	22	70	2.073	0.15
		vgrG/tssI	22	81	/	/
	T2SS	gspC	22	81	/	/
		gspD	22	81	/	/
		gspE1	22	81	/	/
		gspE2	22	81	/	/
		gspF	22	81	/	/
		gspG	22	81	/	/
		gspH	22	81	/	/
		gspI	22	81	/	/
		gspK	22	81	/	/
		gspL	22	81	/	/
		gspM	22	81	/	/
		gspN	22	81	/	/
Isolates from ST412pas (n=1) and ST164pas (n=19) were excluded from statistical comparison due to small sample size. Fisher's exact test was used for groups with expected counts < 1 (e.g., hmw1B); thus, chi-square values are not provided for these specific comparisons. Statistical analysis was not performed for certain genes (e.g., ompA) as the prevalence was identical.

## Sheet: Table S7
Table S7. Distribution of drug resistance genes on conjugative plasmids carried by ST2Pas CRAB isolates
#FILE	SEQUENCE	START	END	STRAND	GENE	COVERAGE	COVERAGE_MAP	GAPS	%COVERAGE	%IDENTITY	DATABASE	ACCESSION	PRODUCT	RESISTANCE
24AB010_plasmid_AB082.fasta	Contig_54	1693	2514	-	blaOXA-23_1	1-822/822	===============	0/0	100	100	resfinder	AY795964	blaOXA-23	Imipenem;Meropenem
24AB023_plasmid_AB082.fasta	Contig_63	520	1386	+	sul1_5	1-867/867	===============	0/0	100	99.89	resfinder	EU780013	sul1	Sulfamethoxazole
24AB033_plasmid_AB082.fasta	Contig_50	1675	2496	-	blaOXA-23_1	1-822/822	===============	0/0	100	100	resfinder	AY795964	blaOXA-23	Imipenem;Meropenem
24AB039_plasmid_AB082.fasta	Contig_51	138	959	+	blaOXA-23_1	1-822/822	===============	0/0	100	100	resfinder	AY795964	blaOXA-23	Imipenem;Meropenem
24AB045_plasmid_AB082.fasta	Contig_60	1693	2514	-	blaOXA-23_1	1-822/822	===============	0/0	100	100	resfinder	AY795964	blaOXA-23	Imipenem;Meropenem
24AB054_plasmid_AB082.fasta	Contig_48	138	959	+	blaOXA-23_1	1-822/822	===============	0/0	100	100	resfinder	AY795964	blaOXA-23	Imipenem;Meropenem
24AB059_plasmid_AB082.fasta	Contig_50	1693	2514	-	blaOXA-23_1	1-822/822	===============	0/0	100	100	resfinder	AY795964	blaOXA-23	Imipenem;Meropenem
24AB060_plasmid_AB082.fasta	Contig_48	138	959	+	blaOXA-23_1	1-822/822	===============	0/0	100	100	resfinder	AY795964	blaOXA-23	Imipenem;Meropenem
24AB063_plasmid_AB082.fasta	Contig_56	1675	2496	-	blaOXA-23_1	1-822/822	===============	0/0	100	100	resfinder	AY795964	blaOXA-23	Imipenem;Meropenem
24AB071_plasmid_AB082.fasta	Contig_47	1692	2513	-	blaOXA-23_1	1-822/822	===============	0/0	100	100	resfinder	AY795964	blaOXA-23	Imipenem;Meropenem
24AB076_plasmid_AB082.fasta	Contig_53	1693	2514	-	blaOXA-23_1	1-822/822	===============	0/0	100	100	resfinder	AY795964	blaOXA-23	Imipenem;Meropenem
24AB077_plasmid_AB082.fasta	Contig_57	126	947	+	blaOXA-23_1	1-822/822	===============	0/0	100	100	resfinder	AY795964	blaOXA-23	Imipenem;Meropenem
24AB079_plasmid_AB082.fasta	Contig_00051	1693	2514	-	blaOXA-23_1	1-822/822	===============	0/0	100	100	resfinder	AY795964	blaOXA-23	Imipenem;Meropenem
24AB081_plasmid_AB082.fasta	Contig_00062	138	959	+	blaOXA-23_1	1-822/822	===============	0/0	100	100	resfinder	AY795964	blaOXA-23	Imipenem;Meropenem
24AB087_plasmid_AB082.fasta	Contig_00052	1693	2514	-	blaOXA-23_1	1-822/822	===============	0/0	100	100	resfinder	AY795964	blaOXA-23	Imipenem;Meropenem
24AB088_plasmid_AB082.fasta	Contig_00052	1693	2514	-	blaOXA-23_1	1-822/822	===============	0/0	100	100	resfinder	AY795964	blaOXA-23	Imipenem;Meropenem
24AB089_plasmid_AB082.fasta	Contig_00052	1693	2514	-	blaOXA-23_1	1-822/822	===============	0/0	100	100	resfinder	AY795964	blaOXA-23	Imipenem;Meropenem
CRAB24002_plasmid_AB082.fasta	Contig_61	1681	2502	-	blaOXA-23_1	1-822/822	===============	0/0	100	100	resfinder	AY795964	blaOXA-23	Imipenem;Meropenem
CRAB24004_plasmid_AB082.fasta	Contig_60	1681	2502	-	blaOXA-23_1	1-822/822	===============	0/0	100	100	resfinder	AY795964	blaOXA-23	Imipenem;Meropenem
CRAB24013_plasmid_AB082.fasta	Contig_74	1681	2502	-	blaOXA-23_1	1-822/822	===============	0/0	100	100	resfinder	AY795964	blaOXA-23	Imipenem;Meropenem
CRAB24015_plasmid_AB082.fasta	Contig_61	126	947	+	blaOXA-23_1	1-822/822	===============	0/0	100	100	resfinder	AY795964	blaOXA-23	Imipenem;Meropenem
CRAB24018_plasmid_AB082.fasta	Contig_58	1681	2502	-	blaOXA-23_1	1-822/822	===============	0/0	100	100	resfinder	AY795964	blaOXA-23	Imipenem;Meropenem
CRAB24019_plasmid_AB082.fasta	Contig_63	1681	2502	-	blaOXA-23_1	1-822/822	===============	0/0	100	100	resfinder	AY795964	blaOXA-23	Imipenem;Meropenem
CRAB24035_plasmid_AB082.fasta	Contig_53	1681	2502	-	blaOXA-23_1	1-822/822	===============	0/0	100	100	resfinder	AY795964	blaOXA-23	Imipenem;Meropenem
CRAB24036_plasmid_AB082.fasta	Contig_56	126	947	+	blaOXA-23_1	1-822/822	===============	0/0	100	100	resfinder	AY795964	blaOXA-23	Imipenem;Meropenem
CRAB24038_plasmid_AB082.fasta	Contig_55	126	947	+	blaOXA-23_1	1-822/822	===============	0/0	100	100	resfinder	AY795964	blaOXA-23	Imipenem;Meropenem
CRAB24040_plasmid_AB082.fasta	Contig_55	1680	2501	-	blaOXA-23_1	1-822/822	===============	0/0	100	100	resfinder	AY795964	blaOXA-23	Imipenem;Meropenem
CRAB24043_plasmid_AB082.fasta	Contig_50	1026	1827	+	ant(3'')-Ia_1	171-972/972	..=============	0/0	82.51	100	resfinder	X02340	ant(3'')-Ia	Streptomycin
CRAB24043_plasmid_AB082.fasta	Contig_50	2305	3171	+	sul1_5	1-867/867	===============	0/0	100	99.89	resfinder	EU780013	sul1	Sulfamethoxazole
CRAB24046_plasmid_AB082.fasta	Contig_53	1681	2502	-	blaOXA-23_1	1-822/822	===============	0/0	100	100	resfinder	AY795964	blaOXA-23	Imipenem;Meropenem
CRAB24048_plasmid_AB082.fasta	Contig_70	1681	2502	-	blaOXA-23_1	1-822/822	===============	0/0	100	100	resfinder	AY795964	blaOXA-23	Imipenem;Meropenem
CRAB24049_plasmid_AB082.fasta	Contig_71	126	947	+	blaOXA-23_1	1-822/822	===============	0/0	100	100	resfinder	AY795964	blaOXA-23	Imipenem;Meropenem
CRAB24050_plasmid_AB082.fasta	Contig_51	1681	2502	-	blaOXA-23_1	1-822/822	===============	0/0	100	100	resfinder	AY795964	blaOXA-23	Imipenem;Meropenem
CRAB24051_plasmid_AB082.fasta	Contig_57	125	946	+	blaOXA-23_1	1-822/822	===============	0/0	100	100	resfinder	AY795964	blaOXA-23	Imipenem;Meropenem
CRAB24052_plasmid_AB082.fasta	Contig_54	1681	2502	-	blaOXA-23_1	1-822/822	===============	0/0	100	100	resfinder	AY795964	blaOXA-23	Imipenem;Meropenem
CRAB24058_plasmid_AB082.fasta	Contig_62	126	947	+	blaOXA-23_1	1-822/822	===============	0/0	100	100	resfinder	AY795964	blaOXA-23	Imipenem;Meropenem
CRAB24060_plasmid_AB082.fasta	Contig_54	126	947	+	blaOXA-23_1	1-822/822	===============	0/0	100	100	resfinder	AY795964	blaOXA-23	Imipenem;Meropenem
CRAB24062_plasmid_AB082.fasta	Contig_56	1681	2502	-	blaOXA-23_1	1-822/822	===============	0/0	100	100	resfinder	AY795964	blaOXA-23	Imipenem;Meropenem
CRAB24064_plasmid_AB082.fasta	Contig_71	126	947	+	blaOXA-23_1	1-822/822	===============	0/0	100	100	resfinder	AY795964	blaOXA-23	Imipenem;Meropenem
CRAB24065_plasmid_AB082.fasta	Contig_70	126	947	+	blaOXA-23_1	1-822/822	===============	0/0	100	100	resfinder	AY795964	blaOXA-23	Imipenem;Meropenem
CRAB24066_plasmid_AB082.fasta	Contig_65	1681	2502	-	blaOXA-23_1	1-822/822	===============	0/0	100	100	resfinder	AY795964	blaOXA-23	Imipenem;Meropenem
CRAB24068_plasmid_AB082.fasta	Contig_106	1681	2502	-	blaOXA-23_1	1-822/822	===============	0/0	100	100	resfinder	AY795964	blaOXA-23	Imipenem;Meropenem
CRAB24070_plasmid_AB082.fasta	Contig_54	126	947	+	blaOXA-23_1	1-822/822	===============	0/0	100	100	resfinder	AY795964	blaOXA-23	Imipenem;Meropenem
CRAB24072_plasmid_AB082.fasta	Contig_71	25	891	-	sul1_5	1-867/867	===============	0/0	100	99.89	resfinder	EU780013	sul1	Sulfamethoxazole
CRAB24074_plasmid_AB082.fasta	Contig_67	126	947	+	blaOXA-23_1	1-822/822	===============	0/0	100	100	resfinder	AY795964	blaOXA-23	Imipenem;Meropenem
CRAB24075_plasmid_AB082.fasta	Contig_67	126	947	+	blaOXA-23_1	1-822/822	===============	0/0	100	100	resfinder	AY795964	blaOXA-23	Imipenem;Meropenem
CRAB24078_plasmid_AB082.fasta	Contig_58	126	947	+	blaOXA-23_1	1-822/822	===============	0/0	100	100	resfinder	AY795964	blaOXA-23	Imipenem;Meropenem
CRAB24089_plasmid_AB082.fasta	Contig_00051	138	959	+	blaOXA-23_1	1-822/822	===============	0/0	100	100	resfinder	AY795964	blaOXA-23	Imipenem;Meropenem
CRAB24090_plasmid_AB082.fasta	Contig_00071	138	959	+	blaOXA-23_1	1-822/822	===============	0/0	100	100	resfinder	AY795964	blaOXA-23	Imipenem;Meropenem
CRAB24091_plasmid_AB082.fasta	Contig_00068	1693	2514	-	blaOXA-23_1	1-822/822	===============	0/0	100	100	resfinder	AY795964	blaOXA-23	Imipenem;Meropenem
CRAB24093_plasmid_AB082.fasta	Contig_00068	138	959	+	blaOXA-23_1	1-822/822	===============	0/0	100	100	resfinder	AY795964	blaOXA-23	Imipenem;Meropenem
CRAB24094_plasmid_AB082.fasta	Contig_00053	1693	2514	-	blaOXA-23_1	1-822/822	===============	0/0	100	100	resfinder	AY795964	blaOXA-23	Imipenem;Meropenem
CRAB24095_plasmid_AB082.fasta	Contig_00050	1681	2502	-	blaOXA-23_1	1-822/822	===============	0/0	100	100	resfinder	AY795964	blaOXA-23	Imipenem;Meropenem
CRAB24099_plasmid_AB082.fasta	Contig_00051	138	959	+	blaOXA-23_1	1-822/822	===============	0/0	100	100	resfinder	AY795964	blaOXA-23	Imipenem;Meropenem
CRAB24101_plasmid_AB082.fasta	Contig_00050	1693	2514	-	blaOXA-23_1	1-822/822	===============	0/0	100	100	resfinder	AY795964	blaOXA-23	Imipenem;Meropenem
CRAB24104_plasmid_AB082.fasta	Contig_00049	137	958	+	blaOXA-23_1	1-822/822	===============	0/0	100	100	resfinder	AY795964	blaOXA-23	Imipenem;Meropenem
CRAB24108_plasmid_AB082.fasta	Contig_00052	1685	2506	-	blaOXA-23_1	1-822/822	===============	0/0	100	100	resfinder	AY795964	blaOXA-23	Imipenem;Meropenem

## Sheet: Table S8
Table S8. 82 global ST164 A. baumannii strains genome information.
Accession number	ST_Pasteur	ST_Oxford	Collection date	Country	Host
GCA_004790725.1	164	234	2019	Sudan	Patient
GCA_024205265.1	164	1418	2021	China	Patient
GCA_024205285.1	164	1418	2021	China	Patient
GCA_003184015.1	164	1418	2017	Turkey	Patient
GCA_003382235.1	164	1418	2015	Ghana	Patient
GCA_015265765.1	164	1418	2018	South Africa	Patient
GCA_016506625.1	164	234	2018	USA	Patient
GCA_017349235.1	164	1418	2015	Malaysia	Patient
GCA_018106075.1	164	1418	2016	Malaysia	Patient
GCA_023000595.1	164	1418	2019	Thailand	Patient
GCA_023001285.1	164	1418	2019	Thailand	Patient
GCA_023001385.1	164	1418	2019	Thailand	Patient
GCA_023001865.1	164	1418	2019	Thailand	Patient
GCA_023002145.1	164	Unknown	2019	Thailand	Patient
GCA_023002305.1	164	Unknown	2019	Thailand	Patient
GCA_023002465.1	164	Unknown	2019	Thailand	Patient
GCA_023002565.1	164	Unknown	2019	Thailand	Patient
GCA_023002615.1	164	Unknown	2019	Thailand	Patient
GCA_023002665.1	164	Unknown	2019	Thailand	Patient
GCA_023004345.1	164	Unknown	2019	Thailand	Patient
GCA_023004575.1	164	1418	2019	Thailand	Patient
GCA_026273395.1	164	1418	2017	Malaysia	Patient
GCA_900493575.1	164	1418	2016	Thailand	Patient
GCA_900495495.1	164	1418	2016	Thailand	Patient
GCA_900495795.1	164	1418	2016	Thailand	Patient
GCA_900495815.1	164	1418	2016	Thailand	Patient
GCA_904884525.1	164	1418	2014	Germany	Patient
GCA_904884625.1	164	1418	2014	Germany	Patient
GCA_002411775.1	164	1418	2015	Ghana	Patient
GCA_017168905.1	164	234	2018	Kenya	Patient
GCA_017169125.1	164	234	2018	Kenya	Patient
GCA_018446675.1	164	1418	2019	Germany	Patient
GCA_019188965.1	164	Unknown	2020	Egypt	Patient
GCA_023001525.1	164	1418	2019	Thailand	Patient
GCA_023002085.1	164	1418	2019	Thailand	Patient
GCA_023002445.1	164	Unknown	2019	Thailand	Patient
GCA_023002685.1	164	Unknown	2019	Thailand	Patient
GCA_023002745.1	164	Unknown	2019	Thailand	Patient
GCA_030516405.1	164	1418	2020	Egypt	Patient
GCA_030541725.1	164	1418	2023	Russia	Patient
GCA_016474675.1	164	1418	2016	Thailand	Patient
GCA_016474705.1	164	1418	2016	Thailand	Patient
GCA_016511975.1	164	1418	2017	Philippines	Unknown
GCA_016520495.2	164	234	2007	USA	Patient	Reference strain
GCA_021418525.1	164	1418	2017	Viet Nam	Patient
GCA_022938065.1	164	234	2018	Saudi Arabia	Patient
GCA_023667905.1	164	1418	2020	Bangladesh	Patient
GCA_027890835.1	164	1418	2018	Malaysia	Patient
GCA_027890895.1	164	1418	2018	Malaysia	Patient
GCA_030026905.1	164	234	2016	Malaysia	Patient
GCA_030484785.1	164	234	2020	Spain	Patient
GCA_030486225.1	164	234	2020	Spain	Patient
GCA_031107095.1	164	1418	2015	Singapore	Patient
GCA_033136565.1	164	1418	2018	China	Patient
GCA_016474655.1	164	1418	2016	Thailand	Patient
GCA_021387005.1	164	Unknown	2018	China	Patient
GCA_022938105.1	164	234	2019	Saudi Arabia	Patient
GCA_023773375.1	164	1418	2017	Thailand	Patient
GCA_023829095.1	164	1418	2017	Thailand	Patient
GCA_023829255.1	164	1418	2018	Thailand	Patient
GCA_026558115.1	164	1418	2018	Australia	Patient
GCA_028089135.1	164	1418	2021	Nigeria	Unknown
GCA_031241015.1	164	1418	2023	USA	Patient
GCA_031876125.1	164	1418	2018	Switzerland	Patient
GCA_026346555.1	164	234	2020	Bangladesh	Patient
GCA_026437655.1	164	234	2020	Zambia	Patient
GCA_028053555.2	164	1418	2022	USA	Patient
GCA_028170405.2	164	1418	2022	USA	Patient
GCA_031196405.1	164	1418	2021	China	Patient
GCA_031875485.1	164	1418	2022	Switzerland	Patient
GCA_031875565.1	164	1418	2022	Switzerland	Patient
GCA_031876185.1	164	1418	2020	Switzerland	Patient
GCA_031880295.1	164	1418	2023	USA	Patient
GCA_031880355.1	164	1418	2023	USA	Patient
GCA_033093625.1	164	1418	2021	Switzerland	Patient
GCA_026347635.1	164	234	2020	Zambia	Patient
GCA_016498165.1	164	234	2017	Myanmar	Patient
GCA_016498405.1	164	234	2016	Myanmar	Patient
GCA_016498485.1	164	234	2016	Myanmar	Patient
GCA_016498505.1	164	234	2016	Myanmar	Patient
GCA_022931235.1	164	234	2019	Saudi Arabia	Patient
GCA_026353535.1	164	234	2020	Bangladesh	Patient

## Sheet: Table S9
Table S9. Number of SNPs between ST164Pas A. baumannii strains.
snp-dists 0.8.2	GCA_016520495.2.fasta.ref	GCA_021387005.1.fasta	GCA_028053555.2.fasta	GCA_030484785.1.fasta	CRAB24008.fasta	GCA_024205265.1.fasta	GCA_023001285.1.fasta	2023AB033.fasta	GCA_026347635.1.fasta	CRAB24053.fasta	GCA_028170405.2.fasta	GCA_023002665.1.fasta	CRAB24012.fasta	GCA_022938105.1.fasta	GCA_016506625.1.fasta	GCA_023002565.1.fasta	GCA_017349235.1.fasta	GCA_023001865.1.fasta	GCA_016498505.1.fasta	GCA_023829255.1.fasta	GCA_022938065.1.fasta	GCA_016498405.1.fasta	GCA_023829095.1.fasta	CRAB24007.fasta	GCA_002411775.1.fasta	GCA_023002465.1.fasta	GCA_900493575.1.fasta	GCA_031875485.1.fasta	GCA_021418525.1.fasta	GCA_023667905.1.fasta	GCA_016474655.1.fasta	GCA_028089135.1.fasta	GCA_023002145.1.fasta	GCA_033093625.1.fasta	GCA_023001525.1.fasta	GCA_023004345.1.fasta	GCA_026437655.1.fasta	GCA_023001385.1.fasta	GCA_027890835.1.fasta	GCA_904884525.1.fasta	GCA_023002685.1.fasta	GCA_031196405.1.fasta	CRAB24022.fasta	GCA_017169125.1.fasta	GCA_003382235.1.fasta	GCA_018446675.1.fasta	GCA_019188965.1.fasta	CRAB24088.fasta	GCA_024205285.1.fasta
GCA_016520495.2.fasta.ref	0	1373	1279	170	1287	1281	1274	1285	1203	1290	1285	1262	1290	175	175	1262	1322	1280	874	1273	182	877	1272	1288	1272	1261	1269	1284	1268	1340	1293	1795	1274	1286	1277	1616	1203	1275	1326	1265	1615	1286	1288	1165	1271	1278	1484	1285	1281
GCA_021387005.1.fasta	1373	0	256	1513	264	258	235	262	430	267	262	363	267	1518	1518	363	291	241	2217	234	1525	2220	233	265	249	362	230	261	229	309	254	772	375	263	238	594	430	236	295	226	593	263	265	392	248	239	461	262	258
GCA_028053555.2.fasta	1279	256	0	1419	32	26	43	30	326	35	8	213	35	1424	1424	213	93	49	2123	42	1431	2126	41	33	39	212	38	51	37	111	62	562	225	53	46	532	326	44	97	34	531	31	33	288	38	47	229	30	26
GCA_030484785.1.fasta	170	1513	1419	0	1427	1421	1414	1425	1343	1430	1425	1402	1430	27	27	1402	1462	1420	787	1413	34	790	1412	1428	1412	1401	1409	1424	1408	1480	1433	1935	1414	1426	1417	1756	1343	1415	1466	1405	1755	1426	1428	1305	1411	1418	1624	1425	1421
CRAB24008.fasta	1287	264	32	1427	0	8	51	8	334	13	38	221	13	1432	1432	221	101	57	2131	50	1439	2134	49	1	47	220	46	59	45	119	70	570	233	61	54	540	334	52	105	42	539	13	11	296	46	55	237	8	8
GCA_024205265.1.fasta	1281	258	26	1421	8	0	45	6	328	11	32	215	11	1426	1426	215	95	51	2125	44	1433	2128	43	9	41	214	40	53	39	113	64	564	227	55	48	534	328	46	99	36	533	7	9	290	40	49	231	6	0
GCA_023001285.1.fasta	1274	235	43	1414	51	45	0	49	321	54	49	208	54	1419	1419	208	78	28	2118	21	1426	2121	20	52	36	207	17	48	16	96	41	559	220	50	25	511	321	11	82	13	510	50	52	283	35	14	248	49	45
2023AB033.fasta	1285	262	30	1425	8	6	49	0	332	7	36	219	7	1430	1430	219	99	55	2129	48	1437	2132	47	9	45	218	44	57	43	117	68	568	231	59	52	538	332	50	103	40	537	11	5	294	44	53	235	2	6
GCA_026347635.1.fasta	1203	430	326	1343	334	328	321	332	0	337	332	221	337	1348	1348	221	371	326	2047	320	1355	2050	319	335	319	220	316	331	315	389	340	842	233	333	324	661	0	322	375	312	660	333	335	96	318	325	531	332	328
CRAB24053.fasta	1290	267	35	1430	13	11	54	7	337	0	41	224	8	1435	1435	224	104	60	2134	53	1442	2137	52	14	50	223	49	62	48	122	73	573	236	64	57	543	337	55	108	45	542	16	10	299	49	58	240	7	11
GCA_028170405.2.fasta	1285	262	8	1425	38	32	49	36	332	41	0	219	41	1430	1430	219	99	55	2129	48	1437	2132	47	39	45	218	44	57	43	117	68	568	231	59	52	538	332	50	103	40	537	37	39	294	44	53	235	36	32
GCA_023002665.1.fasta	1262	363	213	1402	221	215	208	219	221	224	219	0	224	1407	1407	0	258	213	2106	207	1414	2109	206	222	206	3	203	218	202	276	227	729	16	220	211	552	221	209	262	199	551	220	222	183	205	212	418	219	215
CRAB24012.fasta	1290	267	35	1430	13	11	54	7	337	8	41	224	0	1435	1435	224	104	60	2134	53	1442	2137	52	14	50	223	49	62	48	122	73	573	236	64	57	543	337	55	108	45	542	16	10	299	49	58	240	7	11
GCA_022938105.1.fasta	175	1518	1424	27	1432	1426	1419	1430	1348	1435	1430	1407	1435	0	32	1407	1467	1425	792	1418	33	795	1417	1433	1417	1406	1414	1429	1413	1485	1438	1940	1419	1431	1422	1761	1348	1420	1471	1410	1760	1431	1433	1310	1416	1423	1629	1430	1426
GCA_016506625.1.fasta	175	1518	1424	27	1432	1426	1419	1430	1348	1435	1430	1407	1435	32	0	1407	1467	1425	792	1418	39	795	1417	1433	1417	1406	1414	1429	1413	1485	1438	1940	1419	1431	1422	1761	1348	1420	1471	1410	1760	1431	1433	1310	1416	1423	1629	1430	1426
GCA_023002565.1.fasta	1262	363	213	1402	221	215	208	219	221	224	219	0	224	1407	1407	0	258	213	2106	207	1414	2109	206	222	206	3	203	218	202	276	227	729	16	220	211	552	221	209	262	199	551	220	222	183	205	212	418	219	215
GCA_017349235.1.fasta	1322	291	93	1462	101	95	78	99	371	104	99	258	104	1467	1467	258	0	84	2166	77	1474	2169	76	102	86	257	73	98	72	22	97	609	270	100	81	567	371	79	8	69	566	100	102	333	85	82	298	99	95
GCA_023001865.1.fasta	1280	241	49	1420	57	51	28	55	326	60	55	213	60	1425	1425	213	84	0	2124	27	1432	2127	26	58	42	212	23	54	22	102	47	565	225	56	31	517	326	29	88	19	516	56	58	288	41	32	254	55	51
GCA_016498505.1.fasta	874	2217	2123	787	2131	2125	2118	2129	2047	2134	2129	2106	2134	792	792	2106	2166	2124	0	2117	799	17	2116	2132	2116	2105	2113	2128	2112	2184	2137	2639	2118	2130	2121	2460	2047	2119	2170	2109	2459	2130	2132	2009	2115	2122	2328	2129	2125
GCA_023829255.1.fasta	1273	234	42	1413	50	44	21	48	320	53	48	207	53	1418	1418	207	77	27	2117	0	1425	2120	1	51	35	206	16	47	15	95	40	558	219	49	24	510	320	22	81	12	509	49	51	282	34	25	247	48	44
GCA_022938065.1.fasta	182	1525	1431	34	1439	1433	1426	1437	1355	1442	1437	1414	1442	33	39	1414	1474	1432	799	1425	0	802	1424	1440	1424	1413	1421	1436	1420	1492	1445	1947	1426	1438	1429	1768	1355	1427	1478	1417	1767	1438	1440	1317	1423	1430	1636	1437	1433
GCA_016498405.1.fasta	877	2220	2126	790	2134	2128	2121	2132	2050	2137	2132	2109	2137	795	795	2109	2169	2127	17	2120	802	0	2119	2135	2119	2108	2116	2131	2115	2187	2140	2642	2121	2133	2124	2463	2050	2122	2173	2112	2462	2133	2135	2012	2118	2125	2331	2132	2128
GCA_023829095.1.fasta	1272	233	41	1412	49	43	20	47	319	52	47	206	52	1417	1417	206	76	26	2116	1	1424	2119	0	50	34	205	15	46	14	94	39	557	218	48	23	509	319	21	80	11	508	48	50	281	33	24	246	47	43
CRAB24007.fasta	1288	265	33	1428	1	9	52	9	335	14	39	222	14	1433	1433	222	102	58	2132	51	1440	2135	50	0	48	221	47	60	46	120	71	571	234	62	55	541	335	53	106	43	540	14	12	297	47	56	238	9	9
GCA_002411775.1.fasta	1272	249	39	1412	47	41	36	45	319	50	45	206	50	1417	1417	206	86	42	2116	35	1424	2119	34	48	0	205	31	44	30	104	55	555	218	46	39	525	319	37	90	27	524	46	48	281	1	40	244	45	41
GCA_023002465.1.fasta	1261	362	212	1401	220	214	207	218	220	223	218	3	223	1406	1406	3	257	212	2105	206	1413	2108	205	221	205	0	202	217	201	275	226	728	15	219	210	551	220	208	261	198	550	219	221	182	204	211	417	218	214
GCA_900493575.1.fasta	1269	230	38	1409	46	40	17	44	316	49	44	203	49	1414	1414	203	73	23	2113	16	1421	2116	15	47	31	202	0	43	11	91	36	554	215	45	20	506	316	18	77	8	505	45	47	278	30	21	243	44	40
GCA_031875485.1.fasta	1284	261	51	1424	59	53	48	57	331	62	57	218	62	1429	1429	218	98	54	2128	47	1436	2131	46	60	44	217	43	0	42	116	67	567	230	8	51	537	331	49	102	39	536	58	60	293	43	52	256	57	53
GCA_021418525.1.fasta	1268	229	37	1408	45	39	16	43	315	48	43	202	48	1413	1413	202	72	22	2112	15	1420	2115	14	46	30	201	11	42	0	90	35	553	214	44	19	505	315	17	76	7	504	44	46	277	29	20	242	43	39
GCA_023667905.1.fasta	1340	309	111	1480	119	113	96	117	389	122	117	276	122	1485	1485	276	22	102	2184	95	1492	2187	94	120	104	275	91	116	90	0	115	627	288	118	99	585	389	97	26	87	584	118	120	351	103	100	316	117	113
GCA_016474655.1.fasta	1293	254	62	1433	70	64	41	68	340	73	68	227	73	1438	1438	227	97	47	2137	40	1445	2140	39	71	55	226	36	67	35	115	0	578	239	69	44	530	340	42	101	32	529	69	71	302	54	45	267	68	64
GCA_028089135.1.fasta	1795	772	562	1935	570	564	559	568	842	573	568	729	573	1940	1940	729	609	565	2639	558	1947	2642	557	571	555	728	554	567	553	627	578	0	741	569	562	1048	842	560	613	550	1047	569	571	804	554	563	767	568	564
GCA_023002145.1.fasta	1274	375	225	1414	233	227	220	231	233	236	231	16	236	1419	1419	16	270	225	2118	219	1426	2121	218	234	218	15	215	230	214	288	239	741	0	232	223	564	233	221	274	211	563	232	234	195	217	224	430	231	227
GCA_033093625.1.fasta	1286	263	53	1426	61	55	50	59	333	64	59	220	64	1431	1431	220	100	56	2130	49	1438	2133	48	62	46	219	45	8	44	118	69	569	232	0	53	539	333	51	104	41	538	60	62	295	45	54	258	59	55
GCA_023001525.1.fasta	1277	238	46	1417	54	48	25	52	324	57	52	211	57	1422	1422	211	81	31	2121	24	1429	2124	23	55	39	210	20	51	19	99	44	562	223	53	0	504	324	26	85	16	503	53	55	286	38	29	251	52	48
GCA_023004345.1.fasta	1616	594	532	1756	540	534	511	538	661	543	538	552	543	1761	1761	552	567	517	2460	510	1768	2463	509	541	525	551	506	537	505	585	530	1048	564	539	504	0	661	512	571	502	1	539	541	623	524	515	737	538	534
GCA_026437655.1.fasta	1203	430	326	1343	334	328	321	332	0	337	332	221	337	1348	1348	221	371	326	2047	320	1355	2050	319	335	319	220	316	331	315	389	340	842	233	333	324	661	0	322	375	312	660	333	335	96	318	325	531	332	328
GCA_023001385.1.fasta	1275	236	44	1415	52	46	11	50	322	55	50	209	55	1420	1420	209	79	29	2119	22	1427	2122	21	53	37	208	18	49	17	97	42	560	221	51	26	512	322	0	83	14	511	51	53	284	36	15	249	50	46
GCA_027890835.1.fasta	1326	295	97	1466	105	99	82	103	375	108	103	262	108	1471	1471	262	8	88	2170	81	1478	2173	80	106	90	261	77	102	76	26	101	613	274	104	85	571	375	83	0	73	570	104	106	337	89	86	302	103	99
GCA_904884525.1.fasta	1265	226	34	1405	42	36	13	40	312	45	40	199	45	1410	1410	199	69	19	2109	12	1417	2112	11	43	27	198	8	39	7	87	32	550	211	41	16	502	312	14	73	0	501	41	43	274	26	17	239	40	36
GCA_023002685.1.fasta	1615	593	531	1755	539	533	510	537	660	542	537	551	542	1760	1760	551	566	516	2459	509	1767	2462	508	540	524	550	505	536	504	584	529	1047	563	538	503	1	660	511	570	501	0	538	540	622	523	514	736	537	533
GCA_031196405.1.fasta	1286	263	31	1426	13	7	50	11	333	16	37	220	16	1431	1431	220	100	56	2130	49	1438	2133	48	14	46	219	45	58	44	118	69	569	232	60	53	539	333	51	104	41	538	0	14	295	45	54	236	11	7
CRAB24022.fasta	1288	265	33	1428	11	9	52	5	335	10	39	222	10	1433	1433	222	102	58	2132	51	1440	2135	50	12	48	221	47	60	46	120	71	571	234	62	55	541	335	53	106	43	540	14	0	297	47	56	238	5	9
GCA_017169125.1.fasta	1165	392	288	1305	296	290	283	294	96	299	294	183	299	1310	1310	183	333	288	2009	282	1317	2012	281	297	281	182	278	293	277	351	302	804	195	295	286	623	96	284	337	274	622	295	297	0	280	287	493	294	290
GCA_003382235.1.fasta	1271	248	38	1411	46	40	35	44	318	49	44	205	49	1416	1416	205	85	41	2115	34	1423	2118	33	47	1	204	30	43	29	103	54	554	217	45	38	524	318	36	89	26	523	45	47	280	0	39	243	44	40
GCA_018446675.1.fasta	1278	239	47	1418	55	49	14	53	325	58	53	212	58	1423	1423	212	82	32	2122	25	1430	2125	24	56	40	211	21	52	20	100	45	563	224	54	29	515	325	15	86	17	514	54	56	287	39	0	252	53	49
GCA_019188965.1.fasta	1484	461	229	1624	237	231	248	235	531	240	235	418	240	1629	1629	418	298	254	2328	247	1636	2331	246	238	244	417	243	256	242	316	267	767	430	258	251	737	531	249	302	239	736	236	238	493	243	252	0	235	231
CRAB24088.fasta	1285	262	30	1425	8	6	49	2	332	7	36	219	7	1430	1430	219	99	55	2129	48	1437	2132	47	9	45	218	44	57	43	117	68	568	231	59	52	538	332	50	103	40	537	11	5	294	44	53	235	0	6
GCA_024205285.1.fasta	1281	258	26	1421	8	0	45	6	328	11	32	215	11	1426	1426	215	95	51	2125	44	1433	2128	43	9	41	214	40	53	39	113	64	564	227	55	48	534	328	46	99	36	533	7	9	290	40	49	231	6	0
24AB016.fasta	1287	264	32	1427	0	8	51	8	334	13	38	221	13	1432	1432	221	101	57	2131	50	1439	2134	49	1	47	220	46	59	45	119	70	570	233	61	54	540	334	52	105	42	539	13	11	296	46	55	237	8	8
GCA_023004575.1.fasta	1285	246	54	1425	62	56	33	60	332	65	60	219	65	1430	1430	219	89	39	2129	32	1437	2132	31	63	47	218	28	59	27	107	52	570	215	61	10	512	332	34	93	24	511	61	63	294	46	37	259	60	56
24AB056.fasta	1286	263	31	1426	9	7	50	3	333	8	37	220	8	1431	1431	220	100	56	2130	49	1438	2133	48	10	46	219	45	58	44	118	69	569	232	60	53	539	333	51	104	41	538	12	6	295	45	54	236	3	7
GCA_016511975.1.fasta	1257	287	122	1397	130	124	117	128	304	133	128	161	133	1402	1402	161	167	123	2101	116	1409	2104	115	131	115	160	112	127	111	185	136	638	173	129	120	524	304	118	171	108	523	129	131	266	114	121	327	128	124
GCA_030486225.1.fasta	168	1511	1417	20	1425	1419	1412	1423	1341	1428	1423	1400	1428	25	25	1400	1460	1418	785	1411	32	788	1410	1426	1410	1399	1407	1422	1406	1478	1431	1933	1412	1424	1415	1754	1341	1413	1464	1403	1753	1424	1426	1303	1409	1416	1622	1423	1419
GCA_023000595.1.fasta	1284	245	53	1424	61	55	20	59	331	64	59	218	64	1429	1429	218	88	38	2128	31	1436	2131	30	62	46	217	27	58	26	106	51	569	214	60	35	521	331	9	92	23	520	60	62	293	45	24	258	59	55
24AB013.fasta	1287	264	32	1427	0	8	51	8	334	13	38	221	13	1432	1432	221	101	57	2131	50	1439	2134	49	1	47	220	46	59	45	119	70	570	233	61	54	540	334	52	105	42	539	13	11	296	46	55	237	8	8
GCA_023002085.1.fasta	1340	309	111	1480	119	113	96	117	389	122	117	276	122	1485	1485	276	22	102	2184	95	1492	2187	94	120	104	275	91	116	90	40	115	627	272	118	99	585	389	97	26	87	584	118	120	351	103	100	316	117	113
CRAB24067.fasta	1289	266	34	1429	12	10	53	6	336	7	40	223	3	1434	1434	223	103	59	2133	52	1441	2136	51	13	49	222	48	61	47	121	72	572	235	63	56	542	336	54	107	44	541	15	9	298	48	57	239	6	10
GCA_018106075.1.fasta	1327	296	98	1467	106	100	83	104	376	109	104	263	109	1472	1472	263	9	89	2171	82	1479	2174	81	107	91	262	78	103	77	27	102	614	275	105	86	572	376	84	13	74	571	105	107	338	90	87	303	104	100
GCA_023002745.1.fasta	1631	600	575	1771	583	577	554	581	678	586	581	720	586	1776	1776	720	610	560	2475	553	1783	2478	552	584	568	719	549	580	548	628	573	1091	732	582	557	846	678	555	614	545	845	582	584	640	567	558	780	581	577
GCA_026273395.1.fasta	1322	291	93	1462	101	95	78	99	371	104	99	258	104	1467	1467	258	4	84	2166	77	1474	2169	76	102	86	257	73	98	72	22	97	609	270	100	81	567	371	79	8	69	566	100	102	333	85	82	298	99	95
GCA_003184015.1.fasta	1274	251	41	1414	49	43	38	47	321	52	47	208	52	1419	1419	208	88	44	2118	37	1426	2121	36	50	34	207	33	26	32	106	57	557	220	28	41	527	321	39	92	29	526	48	50	283	33	42	246	47	43
24AB036.fasta	1288	265	33	1428	13	9	52	11	335	16	39	222	16	1433	1433	222	102	58	2132	51	1440	2135	50	14	48	221	47	60	46	120	71	571	234	62	55	541	335	53	106	43	540	14	14	297	47	56	238	11	9
GCA_004790725.1.fasta	175	1518	1424	27	1432	1426	1419	1430	1348	1435	1430	1407	1435	32	32	1407	1467	1425	790	1418	39	793	1417	1433	1417	1406	1414	1429	1413	1485	1438	1940	1419	1431	1422	1761	1348	1420	1471	1410	1760	1431	1433	1310	1416	1423	1629	1430	1426
GCA_030541725.1.fasta	1276	253	43	1416	51	45	40	49	323	54	49	210	54	1421	1421	210	90	46	2120	39	1428	2123	38	52	36	209	35	48	34	108	59	559	222	50	43	529	323	41	94	31	528	50	52	285	35	44	248	49	45
GCA_031880295.1.fasta	1282	259	5	1422	35	29	46	33	329	38	11	216	38	1427	1427	216	96	52	2126	45	1434	2129	44	36	42	215	41	54	40	114	65	565	228	56	49	535	329	47	100	37	534	34	36	291	41	50	232	33	29
GCA_904884625.1.fasta	1265	226	34	1405	42	36	13	40	312	45	40	199	45	1410	1410	199	69	19	2109	12	1417	2112	11	43	27	198	8	39	7	87	32	550	211	41	16	502	312	14	73	0	501	41	43	274	26	17	239	40	36
GCA_030516405.1.fasta	1289	266	56	1429	64	58	53	62	336	67	62	223	67	1434	1434	223	103	59	2133	52	1441	2136	51	65	49	222	48	41	47	121	72	572	235	43	56	542	336	54	107	44	541	63	65	298	48	57	261	62	58
CRAB24092.fasta	1289	266	34	1429	12	10	53	6	336	7	40	223	1	1434	1434	223	103	59	2133	52	1441	2136	51	13	49	222	48	61	47	121	72	572	235	63	56	542	336	54	107	44	541	15	9	298	48	57	239	6	10
GCA_026353535.1.fasta	1150	377	273	1290	281	275	268	279	109	284	279	164	284	1295	1295	164	318	273	1994	267	1302	1997	266	282	266	163	263	278	262	336	287	789	176	280	271	608	109	269	322	259	607	280	282	71	265	272	478	279	275
GCA_022931235.1.fasta	1136	363	259	1276	267	261	254	265	93	270	265	152	270	1281	1281	152	304	259	1980	253	1288	1983	252	268	252	151	249	264	248	322	273	775	164	266	257	594	93	255	308	245	593	266	268	55	251	258	464	265	261
GCA_031241015.1.fasta	1286	263	9	1426	39	33	50	37	333	42	15	220	42	1431	1431	220	100	56	2130	49	1438	2133	48	40	46	219	45	58	44	118	69	569	232	60	53	539	333	51	104	41	538	38	40	295	45	54	236	37	33
CRAB24105.fasta	1288	265	33	1428	5	9	52	9	335	14	39	222	14	1433	1433	222	102	58	2132	51	1440	2135	50	6	48	221	47	60	46	120	71	571	234	62	55	541	335	53	106	43	540	14	12	297	47	56	238	9	9
2023AB023.fasta	1287	264	32	1427	4	8	51	8	334	13	38	221	13	1432	1432	221	101	57	2131	50	1439	2134	49	5	47	220	46	59	45	119	70	570	233	61	54	540	334	52	105	42	539	13	11	296	46	55	237	8	8
GCA_900495495.1.fasta	1271	232	40	1411	48	42	19	46	318	51	46	205	51	1416	1416	205	75	25	2115	18	1423	2118	17	49	33	204	14	45	13	93	38	556	217	47	22	508	318	20	79	10	507	47	49	280	32	23	245	46	42
GCA_023002615.1.fasta	1262	363	213	1402	221	215	208	219	221	224	219	0	224	1407	1407	0	258	213	2106	207	1414	2109	206	222	206	3	203	218	202	276	227	729	16	220	211	552	221	209	262	199	551	220	222	183	205	212	418	219	215
GCA_033136565.1.fasta	1280	257	25	1420	9	3	44	7	327	12	31	214	12	1425	1425	214	94	50	2124	43	1432	2127	42	10	40	213	39	52	38	112	63	563	226	54	47	533	327	45	98	35	532	8	10	289	39	48	230	7	3
GCA_023002305.1.fasta	1263	364	214	1403	222	216	209	220	222	225	220	1	225	1408	1408	1	259	214	2107	208	1415	2110	207	223	207	4	204	219	203	277	228	730	17	221	212	553	222	210	263	200	552	221	223	184	206	213	419	220	216
GCA_031876125.1.fasta	1279	240	48	1419	56	50	15	54	326	59	54	213	59	1424	1424	213	83	33	2123	26	1431	2126	25	57	41	212	22	53	21	101	46	564	225	55	30	516	326	16	87	18	515	55	57	288	40	7	253	54	50
GCA_015265765.1.fasta	1290	267	59	1430	67	61	54	65	337	70	65	224	70	1435	1435	224	104	60	2134	53	1442	2137	52	68	52	223	49	64	48	122	73	574	236	66	57	543	337	55	108	45	542	66	68	299	51	58	264	65	61
GCA_026346555.1.fasta	1150	377	273	1290	281	275	268	279	109	284	279	164	284	1295	1295	164	318	273	1994	267	1302	1997	266	282	266	163	263	278	262	336	287	789	176	280	271	608	109	269	322	259	607	280	282	71	265	272	478	279	275
GCA_031876185.1.fasta	1281	258	48	1421	56	50	45	54	328	59	54	215	59	1426	1426	215	95	51	2125	44	1433	2128	43	57	41	214	40	7	39	113	64	564	227	9	48	534	328	46	99	36	533	55	57	290	40	49	253	54	50
GCA_027890895.1.fasta	1325	294	96	1465	104	98	81	102	374	107	102	261	107	1470	1470	261	7	87	2169	80	1477	2172	79	105	89	260	76	101	75	25	100	612	273	103	84	570	374	82	11	72	569	103	105	336	88	85	301	102	98
GCA_023773375.1.fasta	1272	233	41	1412	49	43	20	47	319	52	47	206	52	1417	1417	206	76	26	2116	1	1424	2119	0	50	34	205	15	46	14	94	39	557	218	48	23	509	319	21	80	11	508	48	50	281	33	24	246	47	43
GCA_016498165.1.fasta	878	2221	2127	791	2135	2129	2122	2133	2051	2138	2133	2110	2138	796	796	2110	2170	2128	18	2121	803	15	2120	2136	2120	2109	2117	2132	2116	2188	2141	2643	2122	2134	2125	2464	2051	2123	2174	2113	2463	2134	2136	2013	2119	2126	2332	2133	2129
GCA_016474675.1.fasta	1266	227	35	1406	43	37	14	41	313	46	41	200	46	1411	1411	200	70	20	2110	13	1418	2113	12	44	28	199	9	40	8	88	33	551	212	42	17	503	313	15	74	5	502	42	44	275	27	18	240	41	37
GCA_031875565.1.fasta	1284	261	51	1424	59	53	48	57	331	62	57	218	62	1429	1429	218	98	54	2128	47	1436	2131	46	60	44	217	43	2	42	116	67	567	230	6	51	537	331	49	102	39	536	58	60	293	43	52	256	57	53
GCA_900495815.1.fasta	1273	234	42	1413	50	44	21	48	320	53	48	207	53	1418	1418	207	77	27	2117	20	1425	2120	19	51	35	206	16	47	15	95	32	558	219	49	24	510	320	22	81	12	509	49	51	282	34	25	247	48	44
24AB015.fasta	1287	264	32	1427	0	8	51	8	334	13	38	221	13	1432	1432	221	101	57	2131	50	1439	2134	49	1	47	220	46	59	45	119	70	570	233	61	54	540	334	52	105	42	539	13	11	296	46	55	237	8	8
GCA_023002445.1.fasta	1631	600	575	1771	583	577	554	581	678	586	581	720	586	1776	1776	720	610	560	2475	553	1783	2478	552	584	568	719	549	580	548	628	573	1091	732	582	557	846	678	555	614	545	845	582	584	640	567	558	780	581	577
GCA_026558115.1.fasta	1279	240	48	1419	56	50	15	54	326	59	54	213	59	1424	1424	213	83	33	2123	26	1431	2126	25	57	41	212	22	53	21	101	46	564	225	55	30	516	326	16	87	18	515	55	57	288	40	19	253	54	50
CRAB24014.fasta	1288	265	33	1428	11	9	52	5	335	6	39	222	2	1433	1433	222	102	58	2132	51	1440	2135	50	12	48	221	47	60	46	120	71	571	234	62	55	541	335	53	106	43	540	14	8	297	47	56	238	5	9
GCA_025896035.1.fasta	877	2220	2126	790	2134	2128	2121	2132	2050	2137	2132	2109	2137	795	795	2109	2169	2127	17	2120	802	20	2119	2135	2119	2108	2116	2131	2115	2187	2140	2642	2121	2133	2124	2463	2050	2122	2173	2112	2462	2133	2135	2012	2118	2125	2331	2132	2128
GCA_031107095.1.fasta	1269	230	38	1409	46	40	17	44	316	49	44	203	49	1414	1414	203	73	23	2113	16	1421	2116	15	47	31	202	12	43	11	91	36	554	215	45	20	506	316	18	77	8	505	45	47	278	30	21	243	44	40
CRAB24029.fasta	1289	266	34	1429	12	10	53	6	336	1	40	223	7	1434	1434	223	103	59	2133	52	1441	2136	51	13	49	222	48	61	47	121	72	572	235	63	56	542	336	54	107	44	541	15	9	298	48	57	239	6	10
GCA_900495795.1.fasta	1268	229	37	1408	45	39	16	43	315	48	43	202	48	1413	1413	202	72	22	2112	15	1420	2115	14	46	30	201	11	42	10	90	27	553	214	44	19	505	315	17	76	7	504	44	46	277	29	20	242	43	39
CRAB24069.fasta	1287	264	32	1427	0	8	51	8	334	13	38	221	13	1432	1432	221	101	57	2131	50	1439	2134	49	1	47	220	46	59	45	119	70	570	233	61	54	540	334	52	105	42	539	13	11	296	46	55	237	8	8
GCA_016474705.1.fasta	1273	234	42	1413	50	44	21	48	320	53	48	207	53	1418	1418	207	77	27	2117	20	1425	2120	19	51	35	206	16	47	15	95	32	558	219	49	24	510	320	22	81	12	509	49	51	282	34	25	247	48	44
GCA_016498485.1.fasta	872	2215	2121	785	2129	2123	2116	2127	2045	2132	2127	2104	2132	790	790	2104	2164	2122	2	2115	797	15	2114	2130	2114	2103	2111	2126	2110	2182	2135	2637	2116	2128	2119	2458	2045	2117	2168	2107	2457	2128	2130	2007	2113	2120	2326	2127	2123
GCA_017168905.1.fasta	1161	388	284	1301	292	286	279	290	92	295	290	179	295	1306	1306	179	329	284	2005	278	1313	2008	277	293	277	178	274	289	273	347	298	800	191	291	282	619	92	280	333	270	618	291	293	8	276	283	489	290	286
GCA_031880355.1.fasta	1281	258	4	1421	34	28	45	32	328	37	10	215	37	1426	1426	215	95	51	2125	44	1433	2128	43	35	41	214	40	53	39	113	64	564	227	55	48	534	328	46	99	36	533	33	35	290	40	49	231	32	28
24AB014.fasta	1287	264	32	1427	0	8	51	8	334	13	38	221	13	1432	1432	221	101	57	2131	50	1439	2134	49	1	47	220	46	59	45	119	70	570	233	61	54	540	334	52	105	42	539	13	11	296	46	55	237	8	8
CRAB24039.fasta	1288	265	33	1428	1	9	52	9	335	14	39	222	14	1433	1433	222	102	58	2132	51	1440	2135	50	2	48	221	47	60	46	120	71	571	234	62	55	541	335	53	106	43	540	14	12	297	47	56	238	9	9
GCA_030026905.1.fasta	173	1516	1422	25	1430	1424	1417	1428	1346	1433	1428	1405	1433	30	30	1405	1465	1423	790	1416	37	793	1415	1431	1415	1404	1412	1427	1411	1483	1436	1938	1417	1429	1420	1759	1346	1418	1469	1408	1758	1429	1431	1308	1414	1421	1627	1428	1424
[truncated: 55 more columns]
